# Supplementary material for: Whole genome sequencing reveals extended natural transformation in Campylobacter impacting diagnostics and the pathogens adaptive potential
Source: Sci Rep. 2020 Feb 28;10:3686. doi: 10.1038/s41598-020-60320-y (PMC7048796; doi:10.1038/s41598-020-60320-y)
Supplement: Supplementary file 2 — Supplementary Table S1. [file 41598_2020_60320_MOESM2_ESM.xlsx]

## Sheet: BfR-CA-hybrid strains
Strain No.	Species	Sampling_date	Matrix catagory	qPCR result (Best/Mayr)	mapA seq (Best/Mayr)	ceuE seq (Best/Mayr)	result (Denis)	mapA seq (Denis)	ceuE seq (Denis)	result (cpn60)	cpn60 seq	result (cadF)	cadF seq	WGS result	%Cj (CGE)	MLST ST	MLST CC	aspA	glnA	gltA	glyA	pgm	tkt	uncA	%k-mer in aspA	%k-mer in glnA	%k-mer in gltA	%k-mer in glyA	%k-mer in pgm	%k-mer in tkt	%k-mer in uncA (atpA)	Accession-No.
BfR-CA-08175	Campylobacter coli	2009-11-07	eggs	coli	Cc variant-4	Cc variant-1	coli	Cc variant-3	Cc variant-1	jejuni	Cj variant-1	coli	no introgression	hybrid	13.36	10180	?	114	195	103	140	188	43	79	0.383795	0.0405311	0.0527975	0.0128514	0.210277	0.255398	0.0239044	SAMN13577876
BfR-CA-08176	Campylobacter coli	2009-11-11	eggs	coli	no introgression	Cc variant-1	coli	no introgression	Cc variant-1	jejuni	Cj variant-1	coli	no introgression	hybrid	13.13	7018	?	114	195	103	115	459	164	79	0.383795	0.0405311	0.0527975	0.0128514	0.210277	0.310163	0.0239044	SAMN13577877
BfR-CA-08318	Campylobacter coli	2010-02-17	eggs	none	no introgression	Cj variant-2	none	no introgression	Cj variant-3	jejuni	Cj variant-1	coli	no introgression	hybrid	13.76	9102	?	103	110	30	140	459	3	120	0.392324	0.0405311	0.0464933	0	0	0.71406	0.0239044	SAMN13577878
BfR-CA-08393	Campylobacter coli	2010-03-15	eggs	coli	no introgression	Cc variant-1	none	no introgression	Cj variant-5	jejuni	Cj variant-1	coli	no introgression	hybrid	13.2	10181	?	114	195	103	115	459	164	669	0.383795	0.0405311	0.0527975	0	0.210277	0.310163	0.0239044	SAMN13577879
BfR-CA-08683	Campylobacter coli	2010-07-19	eggs	coli	no introgression	Cc variant-1	coli	no introgression	Cc variant-1	jejuni	Cj variant-1	coli	no introgression	hybrid	13.33	4148	?	114	195	103	140	459	164	79	0.383795	0.0405311	0.0535855	0	0.210277	0.310163	0.0239044	SAMN13577880
BfR-CA-08836	Campylobacter coli	2010-08-16	eggs	coli	no introgression	Cc variant-1	coli	no introgression	Cc variant-1	jejuni	Cj variant-1	coli	no introgression	hybrid	12.77	4148	?	114	195	103	140	459	164	79	0.383795	0.0405311	0.0527975	0.0128514	0.291413	0.373881	0.0239044	SAMN13577881
BfR-CA-08928	Campylobacter coli	2010-10-13	eggs	false jejuni	Cj variant-1	Cj variant-2	false jejuni	Cj variant-1	Cj variant-3	jejuni	Cj variant-1	coli	no introgression	hybrid	15.54	1487	ST-1150 complex	103	110	103	140	188	164	79	0.390903	0.0405311	0.0614657	0	0.210277	0.373881	0.0358566	SAMN13577882
BfR-CA-09211	Campylobacter coli	2010-12-03	eggs	coli	no introgression	Cc variant-1	coli	no introgression	Cc variant-1	jejuni	Cj variant-1	coli	no introgression	hybrid	13.44	4148	?	114	195	103	140	459	164	79	0.383795	0.0405311	0.0535855	0	0.210277	0.310163	0.0239044	SAMN13577883
BfR-CA-11586	Campylobacter coli	2013-09-02	chicken meat	Cj/Cc mix	Cj variant-1	no introgression	Cj/Cc mix	Cj variant-1	no introgression	coli	no introgression	coli	no introgression	half hybrid	1.46	1595	ST-828 complex	33	38	30	79	104	43	17	0	0	0.0126084		0			SAMN13577884
BfR-CA-13047	Campylobacter coli	2014-11-12	eggs	coli	no introgression	Cc variant-1	coli	no introgression	Cc variant-1	jejuni	Cj variant-1	coli	no introgression	hybrid	13.85	4148	?	114	195	103	140	459	164	79	0.383795	0.0405311	0.0527975	0	0.210277	0.373881	0.0239044	SAMN13577885
BfR-CA-13120	Campylobacter coli	2014-11-17	chicken meat	Cj/Cc mix	Cj variant-3	no introgression	Cj/Cc mix	Cj variant-1	no introgression	jejuni	Cj variant-1	coli	no introgression	hybrid	13.87	10182	?	114	195	103	140	459	164	17	0.383795	0.0405311	0.0488574	0	0.196755	0.310163	0	SAMN13577886
BfR-CA-13188	Campylobacter coli	2015-02-07	eggs	Cj/Cc mix	Cj variant-1	Cc variant-1	coli	Cc variant-2	Cc variant-1	jejuni	Cj variant-1	coli	no introgression	hybrid	12.19	5439	?	114	406	103	140	459	164	79	0.383795	0.0216632	0.0527975	0	0	0.373881	0.0239044	SAMN13577887
BfR-CA-13619	Campylobacter coli	2015-11-04	eggs	Cj/Cc mix	Cj variant-1	Cc variant-1	coli	Cc variant-2	Cc variant-1	jejuni	Cj variant-1	coli	no introgression	hybrid	12.3	5439	?	114	406	103	140	459	164	79	0.383795	0.0216632	0.0527975	0	0	0.373881	0.0239044	SAMN13577888
BfR-CA-13895	Campylobacter coli	2016-02-24	eggs	Cj/Cc mix	Cj variant-1	Cc variant-1	coli	Cc variant-2	Cc variant-1	jejuni	Cj variant-1	coli	no introgression	hybrid	13.06	5439	?	114	406	103	140	459	164	79	0.383795	0.0216632	0.0527975	0.0128514	0	0.373881	0.0239044	SAMN13577889
BfR-CA-13919	Campylobacter coli	2016-03-07	turkey cecum	Cj/Cc mix	Cj variant-1	Cc variant-1	Cj/Cc mix	Cj variant-1	Cc variant-1	jejuni	Cj variant-1	coli	no introgression	hybrid	12.32	4148	?	114	195	103	140	459	164	79	0.383795	0.0405311	0.0535855	0.0128514	0.210277	0.299631	0.0239044	SAMN13577890
BfR-CA-13953	Campylobacter coli	2016-03-07	turkey cecum	Cj/Cc mix	Cj variant-2	Cc variant-1	Cj/Cc mix	Cj variant-1	Cc variant-1	jejuni	Cj variant-1	coli	no introgression	hybrid	14.31	10183	?	114	110	30	140	104	625	79	0.383795	0.0405311	0.0472813	0	0.291413	0.388626	0.0239044	SAMN13577891
BfR-CA-14226	Campylobacter coli	2016-06-14	turkey cecum	Cj/Cc mix	Cj variant-1	Cc variant-1	coli	Cc variant-2	Cc variant-1	jejuni	Cj variant-1	coli	no introgression	hybrid	13.96	10184	?	114	110	103	140	1041	164	342	0.383795	0.0405311	0.0654058	0	0.257607	0.373881	0.0239044	SAMN13577892
BfR-CA-14582	Campylobacter coli	2016-09-05	chicken meat	Cj/Cc mix	Cj variant-2	no introgression	Cj/Cc mix	Cj variant-1	no introgression	coli	no introgression	coli	no introgression	half hybrid	1.99	830	ST-828 complex	33	39	30	79	104	47	17	0	0	0		0			SAMN13577893
BfR-CA-14610	Campylobacter coli	2016-04-25	turkey cecum	Cj/Cc mix	Cj variant-1	no introgression	Cj/Cc mix	Cj variant-1	no introgression	coli	no introgression	coli	no introgression	half hybrid	1.55	1586	ST-828 complex	33	176	30	82	113	43	17	0	0	0		0			SAMN13577894
BfR-CA-14731	Campylobacter coli	2016-10-06	turkey meat	Cj/Cc mix	Cj variant-1	no introgression	coli	Cc variant-2	no introgression	jejuni	Cj variant-1	coli	no introgression	hybrid	12.69	10185	?	265	195	103	140	113	164	79	0.381663	0.0405311	0.0535855	0	0.210277	0.373881	0.0239044	SAMN13577895
BfR-CA-14810	Campylobacter coli	2016-10-25	eggs	Cj/Cc mix	Cj variant-1	Cc variant-1	coli	Cc variant-2	Cc variant-1	jejuni	Cj variant-1	coli	no introgression	hybrid	13.66	10186	?	541	195	30	140	1041	164	79	0.398721	0.0405311	0.0338849	0.0128514	0.210277	0.373881	0.0239044	SAMN13577896
BfR-CA-14825	Campylobacter coli	2016-11-07	turkey cecum	Cj/Cc mix	Cj variant-1	Cc variant-1	Cj/Cc mix	Cj variant-1	Cc variant-1	jejuni	Cj variant-2	coli	no introgression	hybrid	12.13	4148	?	114	195	103	140	459	164	79	0.383795	0.0405311	0.0535855	0	0.210277	0.299631	0.0239044	SAMN13577897
BfR-CA-14833	Campylobacter coli	2016-11-08	eggs	Cj/Cc mix	Cj variant-1	Cc variant-1	coli	Cc variant-2	Cc variant-1	jejuni	Cj variant-1	coli	no introgression	hybrid	13.1	5439	?	114	406	103	140	459	164	79	0.383795	0.0216632	0.0527975	0.0128514	0	0.373881	0.0239044	SAMN13577898
BfR-CA-14943	Campylobacter coli	2016-12-12	turkey cecum	Cj/Cc mix	Cj variant-1	Cc variant-1	Cj/Cc mix	Cj variant-1	Cc variant-1	jejuni	Cj variant-1	coli	no introgression	hybrid	13.85	4148	?	114	195	103	140	459	164	79	0.383795	0.0405311	0.0527975	0	0.210277	0.299631	0.0239044	SAMN13577899
BfR-CA-14973	Campylobacter coli	2016-12-07	eggs	none	no introgression	Cj variant-3	none	no introgression	Cj variant-2	jejuni	Cj variant-1	coli	no introgression	hybrid	12.72	10187	?	2	195	103	140	459	164	79	0.468372	0.0405311	0.0527975	0	0.210277	0.310163	0.0239044	SAMN13577900
BfR-CA-15005	Campylobacter coli	2016-10-06	turkey skin	Cj/Cc mix	Cj variant-1	no introgression	Cj/Cc mix	Cj variant-1	no introgression	coli	no introgression	coli	no introgression	half hybrid	1.17	1586	ST-828 complex	33	176	30	82	113	43	17	0	0	0		0			SAMN13577901
BfR-CA-15124	Campylobacter coli	2017-05-09	chicken meat	Cj/Cc mix	Cj variant-1	no introgression	coli	Cc variant-2	no introgression	coli	no introgression	coli	no introgression	half hybrid	2.56	832	ST-828 complex	33	39	30	79	113	43	17	0	0	0		0			SAMN13577902
BfR-CA-15267	Campylobacter coli	2017-08-18	eggs	false jejuni	Cj variant-1	Cj variant-3	false jejuni	Cj variant-1	Cj variant-2	jejuni	Cj variant-1	coli	no introgression	hybrid	14.93	5903	ST-1150 complex	2	195	103	140	188	164	79	0.468372	0.0405311	0.0630418	0.0128514	0.210277	0.306477	0.167331	SAMN13577903
BfR-CA-15268	Campylobacter coli	2017-08-24	chicken meat	Cj/Cc mix	Cj variant-1	no introgression	Cj/Cc mix	Cj variant-1	no introgression	coli	no introgression	coli	no introgression	half hybrid	1.54	1595	ST-828 complex	33	38	30	79	104	43	17	0	0	0.0126084		0			SAMN13577904
BfR-CA-15281	Campylobacter coli	2017-08-28	turkey meat	Cj/Cc mix	Cj variant-1	no introgression	coli	Cc variant-2	no introgression	coli	no introgression	coli	no introgression	half hybrid	2.2	832	ST-828 complex	33	39	30	79	113	43	17	0	0	0		0			SAMN13577905
BfR-CA-15286	Campylobacter coli	2017-09-06	chicken meat	Cj/Cc mix	Cj variant-1	no introgression	Cj/Cc mix	Cj variant-1	no introgression	coli	no introgression	coli	no introgression	half hybrid	0	9168	ST-828 complex	33	38	30	82	918	43	17	0	0	0		0			SAMN13577906
BfR-CA-15287	Campylobacter coli	2017-09-05	chicken meat	Cj/Cc mix	Cj variant-1	no introgression	Cj/Cc mix	Cj variant-1	no introgression	coli	no introgression	coli	no introgression	half hybrid	1.16	9168	ST-828 complex	33	38	30	82	918	43	17	0	0	0		0			SAMN13577907
BfR-CA-15301	Campylobacter coli	2017-09-15	eggs	coli	no introgression	Cc variant-1	coli	no introgression	Cc variant-1	jejuni	Cj variant-1	coli	no introgression	hybrid	13.69	10188	?	103	195	103	79	113	164	120	0.390903	0.0405311	0.0527975	0	0.125084	0.373881	0.0239044	SAMN13577908
BfR-CA-15396	Campylobacter coli	2017-11-14	chicken meat	Cj/Cc mix	Cj variant-2	Cc variant-1	Cj/Cc mix	Cj variant-1	Cc variant-1	jejuni	Cj variant-1	coli	no introgression	hybrid	14.31	10183	?	114	110	30	140	104	625	79	0.383795	0.0405311	0.0472813	0	0.257607	0.388626	0.0239044	SAMN13577909
BfR-CA-15426	Campylobacter coli	2017-11-09	chicken meat	Cj/Cc mix	Cj variant-1	no introgression	Cj/Cc mix	Cj variant-1	no introgression	coli	no introgression	coli	no introgression	half hybrid	1.01	1595	ST-828 complex	33	38	30	79	104	43	17	0	0	0.0126084		0			SAMN13577910
BfR-CA-15489	Campylobacter coli	2018-02-14	turkey cecum	none	no introgression	Cj variant-4	none	no introgression	Cj variant-4	coli	no introgression	coli	no introgression	half hybrid	6.49	10190	?	33	39	30	79	104	35	670	0.0625444	0.0307477	0.0267927		0.594997			SAMN13577911
BfR-CA-15533	Campylobacter coli	2018-03-06	duck meat	Cj/Cc mix	Cj variant-1	no introgression	Cj/Cc mix	Cj variant-1	no introgression	coli	no introgression	coli	no introgression	half hybrid	1.11	1595	ST-828 complex	33	38	30	79	104	43	17	0	0	0.0126084		0			SAMN13577912
BfR-CA-15630	Campylobacter coli	2018-04-17	turkey meat	Cj/Cc mix	Cj variant-2	Cc variant-1	Cj/Cc mix	Cj variant-1	Cc variant-1	jejuni	Cj variant-1	coli	no introgression	hybrid	15.46	10183	?	114	110	30	140	104	625	79	0.383795	0.0405311	0.0472813	0	0.257607	0.388626	0.0239044	SAMN13577913
BfR-CA-15892	Campylobacter coli	2018-05-15	turkey cecum	Cj/Cc mix	Cj variant-2	Cc variant-1	Cj/Cc mix	Cj variant-1	Cc variant-1	jejuni	Cj variant-1	coli	no introgression	hybrid	14.35	10183	?	114	110	30	140	104	625	79	0.383795	0.0405311	0.0472813	0.0128514	0.257607	0.388626	0.0239044	SAMN13577914
BfR-CA-16767	Campylobacter coli	2018-09-18	turkey cecum	Cj/Cc mix	Cj variant-2	Cc variant-1	Cj/Cc mix	Cj variant-1	Cc variant-1	jejuni	Cj variant-1	coli	no introgression	hybrid	14.39	10183	?	114	110	30	140	104	625	79	0.383795	0.0405311	0.0472813	0.0128514	0.257607	0.388626	0.0239044	SAMN13577915
BfR-CA-16822	Campylobacter coli	2018-10-08	turkey cecum	Cj/Cc mix	Cj variant-1	no introgression	coli	Cc variant-2	no introgression	coli	no introgression	coli	no introgression	half hybrid	2.22	832	ST-828 complex	33	39	30	79	113	43	17	0	0	0		0			SAMN13577916
BfR-CA-16834	Campylobacter coli	2018-10-15	turkey cecum	Cj/Cc mix	Cj variant-1	no introgression	coli	Cc variant-2	no introgression	coli	no introgression	coli	no introgression	half hybrid	3.48	832	ST-828 complex	33	39	30	79	113	43	17	0	0	0		0			SAMN13577917
BfR-CA-16942	Campylobacter coli	2018-11-21	turkey meat	none	no introgression	Cj variant-3	coli	no introgression	Cc variant-1	jejuni	Cj variant-1	coli	no introgression	hybrid	15.17	10194	?	114	195	103	140	1040	164	120	0.383795	0.0405311	0.0535855	0.0128514	0.125084	0.373881	0.0239044	SAMN13577918
BfR-CA-17078	Campylobacter coli	2018-11-27	turkey cecum	Cj/Cc mix	Cj variant-1	no introgression	Cj/Cc mix	Cj variant-1	no introgression	coli	no introgression	coli	no introgression	half hybrid	4.78	10195	?	33	39	65	140	189	43	17	0	0	0		0			SAMN13577919
BfR-CA-17110	Campylobacter coli	2018-05-15	turkey meat	Cj/Cc mix	Cj variant-1	no introgression	Cj/Cc mix	Cj variant-1	no introgression	coli	no introgression	jejuni	Cj variant-1	half hybrid	1.53	1769	ST-828 complex	33	176	30	115	113	43	17	0	0	0		0.0175794			SAMN13577920

## Sheet: other strains
ID	species
GCA_000146835.1_ASM14683v1_genomic	Campylobacter coli
GCA_000167415.1_ASM16741v1_genomic	Campylobacter coli
GCA_000505605.1_K3_genomic	Campylobacter coli
GCA_000505625.1_K7_genomic	Campylobacter coli
GCA_000531565.1_IPSID-1_genomic	Campylobacter coli
GCA_001225145.1_7092_1_57_genomic	Campylobacter coli
GCA_001228685.1_7092_1_27_genomic	Campylobacter coli
GCA_001228905.1_7038_3_46_genomic	Campylobacter coli
GCA_001228985.1_7213_3_54_genomic	Campylobacter coli
GCA_001234385.1_7092_1_13_genomic	Campylobacter coli
GCA_001235265.1_7038_3_62_genomic	Campylobacter coli
GCA_001235285.1_7092_1_29_genomic	Campylobacter coli
GCA_001236625.1_7065_7_40_genomic	Campylobacter coli
GCA_001236965.1_7213_3_16_genomic	Campylobacter coli
GCA_001291485.1_RC282_S32contigs.fa_genomic	Campylobacter coli
GCA_001291525.1_RC105_S13contigs.fa_genomic	Campylobacter coli
GCA_001291545.1_RC382_S38contigs.fa_genomic	Campylobacter coli
GCA_001291605.1_RC148_S18contigs.fa_genomic	Campylobacter coli
GCA_001291665.1_RC264_S27contigs.fa_genomic	Campylobacter coli
GCA_001291725.1_RC383_S39contigs.fa_genomic	Campylobacter coli
GCA_001291745.1_RC285_S34contigs.fa_genomic	Campylobacter coli
GCA_001291765.1_RC126_S16contigs.fa_genomic	Campylobacter coli
GCA_001291785.1_RC182_S22contigs.fa_genomic	Campylobacter coli
GCA_001291845.1_RC387_S41contigs.fa_genomic	Campylobacter coli
GCA_001291865.1_RC023_S5contigs.fa_genomic	Campylobacter coli
GCA_001291885.1_RC127_S17contigs.fa_genomic	Campylobacter coli
GCA_001291905.1_RC269_S28contigs.fa_genomic	Campylobacter coli
GCA_001291985.1_RC037_S7contigs.fa_genomic	Campylobacter coli
GCA_001292005.1_RC026_S6contigs.fa_genomic	Campylobacter coli
GCA_001292065.1_RC106_S14contigs.fa_genomic	Campylobacter coli
GCA_001292085.1_RC430_S42contigs.fa_genomic	Campylobacter coli
GCA_001292105.1_RC096_S11contigs.fa_genomic	Campylobacter coli
GCA_001292125.1_RC289_S35contigs.fa_genomic	Campylobacter coli
GCA_001292165.1_RC415_S43contigs.fa_genomic	Campylobacter coli
GCA_001292225.1_RC116_S15contigs.fa_genomic	Campylobacter coli
GCA_001292305.1_RC038_S8contigs.fa_genomic	Campylobacter coli
GCA_001292325.1_RC428_S45contigs.fa_genomic	Campylobacter coli
GCA_001292345.1_RC043_S10contigs.fa_genomic	Campylobacter coli
GCA_001292365.1_RC281_S31contigs.fa_genomic	Campylobacter coli
GCA_001292405.1_RC018_S4contigs.fa_genomic	Campylobacter coli
GCA_001292425.1_RC386_S40contigs.fa_genomic	Campylobacter coli
GCA_001292445.1_RC284_S33contigs.fa_genomic	Campylobacter coli
GCA_001292505.1_RC008_S1contigs.fa_genomic	Campylobacter coli
GCA_001305715.1_ASM130571v1_genomic	Campylobacter coli
GCA_001419355.1_Campylobacter_coli_CVM_41957_v1.0_genomic	Campylobacter coli
GCA_001491115.1_SWAN361_genomic	Campylobacter coli
GCA_001498315.1_H074360315_genomic	Campylobacter coli
GCA_001545275.1_ASM154527v1_genomic	Campylobacter coli
GCA_001545285.1_ASM154528v1_genomic	Campylobacter coli
GCA_001545295.1_ASM154529v1_genomic	Campylobacter coli
GCA_001545335.1_ASM154533v1_genomic	Campylobacter coli
GCA_001545355.1_ASM154535v1_genomic	Campylobacter coli
GCA_001545365.1_ASM154536v1_genomic	Campylobacter coli
GCA_001545415.1_ASM154541v1_genomic	Campylobacter coli
GCA_001545425.1_ASM154542v1_genomic	Campylobacter coli
GCA_001545435.1_ASM154543v1_genomic	Campylobacter coli
GCA_001545445.1_ASM154544v1_genomic	Campylobacter coli
GCA_001761965.1_ASM176196v1_genomic	Campylobacter coli
GCA_001761985.1_ASM176198v1_genomic	Campylobacter coli
GCA_001761995.1_ASM176199v1_genomic	Campylobacter coli
GCA_001762015.1_ASM176201v1_genomic	Campylobacter coli
GCA_001762045.1_ASM176204v1_genomic	Campylobacter coli
GCA_001762065.1_ASM176206v1_genomic	Campylobacter coli
GCA_001762085.1_ASM176208v1_genomic	Campylobacter coli
GCA_001762095.1_ASM176209v1_genomic	Campylobacter coli
GCA_001762225.1_BCW_6447_genomic	Campylobacter coli
GCA_001762245.1_BCW_6448_genomic	Campylobacter coli
GCA_001763285.1_ASM176328v1_genomic	Campylobacter coli
GCA_001763685.1_ASM176368v1_genomic	Campylobacter coli
GCA_001764015.1_ASM176401v1_genomic	Campylobacter coli
GCA_001765195.1_ASM176519v1_genomic	Campylobacter coli
GCA_002000205.1_ASM200020v1_genomic	Campylobacter coli
GCA_002178015.1_ASM217801v1_genomic	Campylobacter coli
GCA_002207945.1_ASM220794v1_genomic	Campylobacter coli
GCA_002207965.1_ASM220796v1_genomic	Campylobacter coli
GCF_000465235.1_ASM46523v1_genomic	Campylobacter coli
GCF_000494775.1_ASM49477v1_genomic	Campylobacter coli
GCF_000583755.1_ASM58375v1_genomic	Campylobacter coli
GCF_000583795.1_ASM58379v1_genomic	Campylobacter coli
GCF_000954195.1_ASM95419v1_genomic	Campylobacter coli
GCF_001417635.1_ASM141763v1_genomic	Campylobacter coli
GCF_001483845.1_ASM148384v1_genomic	Campylobacter coli
GCF_001639125.1_ASM163912v1_genomic	Campylobacter coli
GCF_001717605.1_ASM171760v1_genomic	Campylobacter coli
GCF_001865455.1_ASM186545v1_genomic	Campylobacter coli
GCF_001865475.1_ASM186547v1_genomic	Campylobacter coli
GCF_001865495.1_ASM186549v1_genomic	Campylobacter coli
GCF_001865515.1_ASM186551v1_genomic	Campylobacter coli
GCF_001865535.1_ASM186553v1_genomic	Campylobacter coli
GCF_001865555.1_ASM186555v1_genomic	Campylobacter coli
GCF_001936355.1_ASM193635v1_genomic	Campylobacter coli
GCF_002024185.1_ASM202418v1_genomic	Campylobacter coli
GCF_002407145.1_ASM240714v1_genomic	Campylobacter coli
GCF_002843985.1_ASM284398v1_genomic	Campylobacter coli
GCF_003030205.1_ASM303020v1_genomic	Campylobacter coli
GCF_000466065.2_ASM46606v2_genomic	Campylobacter jejuni
GCF_000466075.2_ASM46607v2_genomic	Campylobacter jejuni
GCF_002407125.1_ASM240712v1_genomic	Campylobacter jejuni
GCF_000009085.1_ASM908v1_genomic	Campylobacter jejuni
GCF_000011865.1_ASM1186v1_genomic	Campylobacter jejuni
GCF_000015525.1_ASM1552v1_genomic	Campylobacter jejuni
GCF_000017905.1_ASM1790v1_genomic	Campylobacter jejuni
GCF_000025425.1_ASM2542v1_genomic	Campylobacter jejuni
GCF_000148705.1_ASM14870v1_genomic	Campylobacter jejuni
GCF_000171795.2_ASM17179v2_genomic	Campylobacter jejuni
GCF_000184205.1_ASM18420v1_genomic	Campylobacter jejuni
GCF_000302555.5_ASM30255v4_genomic	Campylobacter jejuni
GCF_000304375.1_AINO_genomic	Campylobacter jejuni
GCF_000430385.1_ASM43038v1_genomic	Campylobacter jejuni
GCF_000466105.2_ASM46610v2_genomic	Campylobacter jejuni
GCF_000468915.2_ASM46891v2_genomic	Campylobacter jejuni
GCF_000493495.1_TS_genomic	Campylobacter jejuni
GCF_000737085.1_ASM73708v1_genomic	Campylobacter jejuni
GCF_000772225.1_ASM77222v1_genomic	Campylobacter jejuni
GCF_000830775.1_ASM83077v1_genomic	Campylobacter jejuni
GCF_000830805.1_ASM83080v1_genomic	Campylobacter jejuni
GCF_000830825.1_ASM83082v1_genomic	Campylobacter jejuni
GCF_000830845.1_ASM83084v1_genomic	Campylobacter jejuni
GCF_000830865.1_ASM83086v1_genomic	Campylobacter jejuni
GCF_000835285.1_ASM83528v1_genomic	Campylobacter jejuni
GCF_000835305.1_ASM83530v1_genomic	Campylobacter jejuni
GCF_000835345.1_ASM83534v1_genomic	Campylobacter jejuni
GCF_000835365.1_ASM83536v1_genomic	Campylobacter jejuni
GCF_000934305.1_ASM93430v1_genomic	Campylobacter jejuni
GCF_001299565.1_ASM129956v1_genomic	Campylobacter jejuni
GCF_001299595.1_ASM129959v1_genomic	Campylobacter jejuni
GCF_001314285.1_ASM131428v1_genomic	Campylobacter jejuni
GCF_001412295.1_ASM141229v1_genomic	Campylobacter jejuni
GCF_001457695.1_NCTC11351_genomic	Campylobacter jejuni
GCF_001506185.1_ASM150618v1_genomic	Campylobacter jejuni
GCF_001506205.1_ASM150620v1_genomic	Campylobacter jejuni
GCF_001506225.1_ASM150622v1_genomic	Campylobacter jejuni
GCF_001506245.1_ASM150624v1_genomic	Campylobacter jejuni
GCF_001506265.1_ASM150626v1_genomic	Campylobacter jejuni
GCF_001506285.1_ASM150628v1_genomic	Campylobacter jejuni
GCF_001506305.1_ASM150630v1_genomic	Campylobacter jejuni
GCF_001506345.1_ASM150634v1_genomic	Campylobacter jejuni
GCF_001506365.1_ASM150636v1_genomic	Campylobacter jejuni
GCF_001506385.1_ASM150638v1_genomic	Campylobacter jejuni
GCF_001506405.1_ASM150640v1_genomic	Campylobacter jejuni
GCF_001506425.1_ASM150642v1_genomic	Campylobacter jejuni
GCF_001506445.1_ASM150644v1_genomic	Campylobacter jejuni
GCF_001506465.1_ASM150646v1_genomic	Campylobacter jejuni
GCF_001506485.1_ASM150648v1_genomic	Campylobacter jejuni
GCF_001506505.1_ASM150650v1_genomic	Campylobacter jejuni
GCF_001506525.1_ASM150652v1_genomic	Campylobacter jejuni
GCF_001506545.1_ASM150654v1_genomic	Campylobacter jejuni
GCF_001506565.1_ASM150656v1_genomic	Campylobacter jejuni
GCF_001506585.1_ASM150658v1_genomic	Campylobacter jejuni
GCF_001506605.1_ASM150660v1_genomic	Campylobacter jejuni
GCF_001506625.1_ASM150662v1_genomic	Campylobacter jejuni
GCF_001506645.1_ASM150664v1_genomic	Campylobacter jejuni
GCF_001506665.1_ASM150666v1_genomic	Campylobacter jejuni
GCF_001506685.1_ASM150668v1_genomic	Campylobacter jejuni
GCF_001506705.1_ASM150670v1_genomic	Campylobacter jejuni
GCF_001506725.1_ASM150672v1_genomic	Campylobacter jejuni
GCF_001506745.1_ASM150674v1_genomic	Campylobacter jejuni
GCF_001506765.1_ASM150676v1_genomic	Campylobacter jejuni
GCF_001506785.1_ASM150678v1_genomic	Campylobacter jejuni
GCF_001506805.1_ASM150680v1_genomic	Campylobacter jejuni
GCF_001506825.1_ASM150682v1_genomic	Campylobacter jejuni
GCF_001506845.1_ASM150684v1_genomic	Campylobacter jejuni
GCF_001506865.1_ASM150686v1_genomic	Campylobacter jejuni
GCF_001506885.1_ASM150688v1_genomic	Campylobacter jejuni
GCF_001506905.1_ASM150690v1_genomic	Campylobacter jejuni
GCF_001506925.1_ASM150692v1_genomic	Campylobacter jejuni
GCF_001506945.1_ASM150694v1_genomic	Campylobacter jejuni
GCF_001506965.1_ASM150696v1_genomic	Campylobacter jejuni
GCF_001506985.1_ASM150698v1_genomic	Campylobacter jejuni
GCF_001507005.1_ASM150700v1_genomic	Campylobacter jejuni
GCF_001507025.1_ASM150702v1_genomic	Campylobacter jejuni
GCF_001507045.1_ASM150704v1_genomic	Campylobacter jejuni
GCF_001507065.1_ASM150706v1_genomic	Campylobacter jejuni
GCF_001507085.1_ASM150708v1_genomic	Campylobacter jejuni
GCF_001507105.1_ASM150710v1_genomic	Campylobacter jejuni
GCF_001507125.1_ASM150712v1_genomic	Campylobacter jejuni
GCF_001507145.1_ASM150714v1_genomic	Campylobacter jejuni
GCF_001507165.1_ASM150716v1_genomic	Campylobacter jejuni
GCF_001507185.1_ASM150718v1_genomic	Campylobacter jejuni
GCF_001507205.1_ASM150720v1_genomic	Campylobacter jejuni
GCF_001507225.1_ASM150722v1_genomic	Campylobacter jejuni
GCF_001507245.1_ASM150724v1_genomic	Campylobacter jejuni
GCF_001507265.1_ASM150726v1_genomic	Campylobacter jejuni
GCF_001563565.1_ASM156356v1_genomic	Campylobacter jejuni
GCF_001587015.1_ASM158701v1_genomic	Campylobacter jejuni
GCF_001587035.1_ASM158703v1_genomic	Campylobacter jejuni
GCF_001686905.1_ASM168690v1_genomic	Campylobacter jejuni
GCF_001717625.1_ASM171762v1_genomic	Campylobacter jejuni
GCF_001721945.1_ASM172194v1_genomic	Campylobacter jejuni
GCF_001721965.1_ASM172196v1_genomic	Campylobacter jejuni
GCF_001721985.1_ASM172198v1_genomic	Campylobacter jejuni
GCF_001767215.1_ASM176721v1_genomic	Campylobacter jejuni
GCF_001865395.1_ASM186539v1_genomic	Campylobacter jejuni
GCF_001865415.1_ASM186541v1_genomic	Campylobacter jejuni
GCF_001865435.1_ASM186543v1_genomic	Campylobacter jejuni
GCF_001865595.1_ASM186559v1_genomic	Campylobacter jejuni
GCF_001870085.1_ASM187008v1_genomic	Campylobacter jejuni
GCF_001870105.1_ASM187010v1_genomic	Campylobacter jejuni
GCF_001951235.1_ASM195123v1_genomic	Campylobacter jejuni
GCF_001951255.1_ASM195125v1_genomic	Campylobacter jejuni
GCF_001951275.1_ASM195127v1_genomic	Campylobacter jejuni
GCF_001951295.1_ASM195129v1_genomic	Campylobacter jejuni
GCF_001951315.1_ASM195131v1_genomic	Campylobacter jejuni
GCF_001951335.1_ASM195133v1_genomic	Campylobacter jejuni
GCF_002024325.1_ASM202432v1_genomic	Campylobacter jejuni
GCF_002028305.1_ASM202830v1_genomic	Campylobacter jejuni
GCF_002101355.1_ASM210135v1_genomic	Campylobacter jejuni
GCF_002209005.1_ASM220900v1_genomic	Campylobacter jejuni
GCF_002209025.1_ASM220902v1_genomic	Campylobacter jejuni
GCF_002209045.1_ASM220904v1_genomic	Campylobacter jejuni
GCF_002209065.1_ASM220906v1_genomic	Campylobacter jejuni
GCF_002214785.1_ASM221478v1_genomic	Campylobacter jejuni
GCF_002224325.1_ASM222432v1_genomic	Campylobacter jejuni
GCF_002224385.1_ASM222438v1_genomic	Campylobacter jejuni
GCF_002234455.1_ASM223445v1_genomic	Campylobacter jejuni
GCF_002238375.1_ASM223837v1_genomic	Campylobacter jejuni
GCF_002587105.1_ASM258710v1_genomic	Campylobacter jejuni
GCF_002587225.1_ASM258722v1_genomic	Campylobacter jejuni
GCF_003030185.1_ASM303018v1_genomic	Campylobacter jejuni
GCF_003060725.1_ASM306072v1_genomic	Campylobacter jejuni
GCF_003060745.1_ASM306074v1_genomic	Campylobacter jejuni
GCF_003060765.1_ASM306076v1_genomic	Campylobacter jejuni
GCF_003060785.1_ASM306078v1_genomic	Campylobacter jejuni
GCF_003368045.1_ASM336804v1_genomic	Campylobacter jejuni
GCF_003368065.1_ASM336806v1_genomic	Campylobacter jejuni
GCF_003368085.1_ASM336808v1_genomic	Campylobacter jejuni
GCF_003368105.1_ASM336810v1_genomic	Campylobacter jejuni
GCF_003368125.1_ASM336812v1_genomic	Campylobacter jejuni
GCF_003368145.1_ASM336814v1_genomic	Campylobacter jejuni
GCF_003368165.1_ASM336816v1_genomic	Campylobacter jejuni
GCF_003368185.1_ASM336818v1_genomic	Campylobacter jejuni
GCF_003368205.1_ASM336820v1_genomic	Campylobacter jejuni
GCF_003368225.1_ASM336822v1_genomic	Campylobacter jejuni
GCF_003368245.1_ASM336824v1_genomic	Campylobacter jejuni
GCF_003574945.1_ASM357494v1_genomic	Campylobacter jejuni
GCF_003950275.1_ASM395027v1_genomic	Campylobacter jejuni
GCF_003971585.1_ASM397158v1_genomic	Campylobacter jejuni
GCF_900475265.1_43024_F01_genomic	Campylobacter jejuni
GCF_900638165.1_56527_E01_genomic	Campylobacter jejuni
GCF_900638175.1_56527_F01_genomic	Campylobacter jejuni
GCF_900638185.1_56527_G01_genomic	Campylobacter jejuni
GCF_900638195.1_56553_F01_genomic	Campylobacter jejuni
GCF_900638205.1_56553_D01_genomic	Campylobacter jejuni
GCF_900638225.1_56553_E01_genomic	Campylobacter jejuni
GCF_900638235.1_56772_E02_genomic	Campylobacter jejuni
GCF_900638285.1_57043_B01_genomic	Campylobacter jejuni
GCF_900638365.1_57428_D01_genomic	Campylobacter jejuni
BfR-CA-11057	Campylobacter coli
BfR-CA-13264	Campylobacter coli
BfR-CA-13971	Campylobacter coli
BfR-CA-14216	Campylobacter coli
BfR-CA-14583	Campylobacter coli
BfR-CA-14709	Campylobacter coli
BfR-CA-14751	Campylobacter coli
BfR-CA-14815	Campylobacter coli
BfR-CA-15034	Campylobacter coli
BfR-CA-15062	Campylobacter coli
BfR-CA-15077	Campylobacter coli
BfR-CA-15371	Campylobacter coli
BfR-CA-15403	Campylobacter coli
BfR-CA-15629	Campylobacter coli
BfR-CA-15913	Campylobacter coli
BfR-CA-15969	Campylobacter coli
BfR-CA-15978	Campylobacter coli
DSM 4689	Campylobacter coli
BfRCA15282	Campylobacter jejuni
BfRCA15395	Campylobacter jejuni
BfRCA16737	Campylobacter jejuni
