# Supplementary material for: Whole genome sequencing reveals extended natural transformation in Campylobacter impacting diagnostics and the pathogens adaptive potential
Source: Sci Rep. 2020 Feb 28;10:3686. doi: 10.1038/s41598-020-60320-y (PMC7048796; doi:10.1038/s41598-020-60320-y)
Supplement: Supplementary file 3 — Supplementary Table S2. [file 41598_2020_60320_MOESM3_ESM.xlsx]

## Sheet: GeneList Cj introgression
Gene/Coverage 16-mer	0.1	0.2	0.3	0.4	0.5	0.6	0.7	0.8	0.9	Gene/Coverage 31-mer	0.1	0.2	0.3	0.4	0.5	0.6	0.7	0.8	0.9	Gene name (putative function)	Gene/Coverage 16-mer	k-mer coverage in RM4661	EggNOG (4.5.1); catagory code	EggNOG (4.5.1); catagory text	Functional categories
Cj0026c	29	29	2	2	2	1	1	0	0											thyX (flavin dependent thymidylate synthase; catalyzes the formation of dTMP and tetrahydrofolate from dUMP and methylenetetrahydrofolate)	Cj0026c	0.201923	F	Nucleotide transport and metabolism	DNA metabolism and repair
Cj0027	29	29	13	0	0	0	0	0	0	Cj0027	29	29	29	10	0	0	0	0	0	pyrG; cytidine triphosphate synthetase; catalyzes the ATP-dependent amination of UTP to CTP with either L-glutamine or ammonia as the source of nitrogen	Cj0027	0.203431	F	Nucleotide transport and metabolism	DNA metabolism and repair
Cj0028	29	29	29	29	29	24	0	0	0	Cj0028	29	29	29	29	29	24	0	0	0	recJ (putative single-stranded-DNA-specific exonuclease)	Cj0028	0.498728	L	Replication, recombination and repair	DNA metabolism and repair
Cj0029	29	29	29	0	0	0	0	0	0	Cj0029	29	29	7	0	0	0	0	0	0	ansA (cytoplasmic L-asparaginase)	Cj0029	0.356426	EJ	Amino acid transport and metabolism; Translation, ribosomal structure and biogenesis	Protein synthesis, Amino Acid metabolism
Cj0059c	29	28	28	27	27	1	0	0	0	Cj0059c	29	28	27	26	1	0	0	0	0	fliY (one of three proteins for switching the direction of the flagellar motor)	Cj0059c	0.586002	N	Cell motility	cell motility
Cj0063c	28	28	1	0	0	0	0	0	0	Cj0063c	28	28	1	0	0	0	0	0	0	ATP-binding protein	Cj0063c	0.291811	D	Cell cycle control, cell division, chromosome partitioning	signal transduction
Cj0069	29	29	2	2	2	2	0	0	0											hypothetical protein	Cj0069	0.207364	S	Function unknown	unknown
Cj0070c	29	29	29	29	29	29	29	29	0	Cj0070c	29	29	29	29	29	29	29	0	0	hypothetical protein	Cj0070c	0.886792	S	Function unknown	unknown
Cj0081	29	29	29	0	0	0	0	0	0	Cj0081	29	29	4	0	0	0	0	0	0	cydA (better cioA, cyanide-insensitive oxidase)	Cj0081	0.316059	C	Energy production and conversion	stress response (oxidative)
Cj0085c	29	29	29	29	29	29	0	0	0	Cj0085c	29	29	29	29	29	28	0	0	0	putative amino acid racemase	Cj0085c	0.686782	M	Cell wall/membrane/envelope biogenesis	Cell wall/membrane/capsule
Cj0086c	29	28	28	3	0	0	0	0	0	Cj0086c	29	28	28	0	0	0	0	0	0	ung (uracil-DNA glycosylase, excises uracil residues from the DNA which can arise as a result of misincorporation of dUMP residues by DNA polymerase or due to deamination of cytosine)	Cj0086c	0.329023	L	Replication, recombination and repair	DNA metabolism and repair
Cj0087	29	29	29	2	0	0	0	0	0	Cj0087	29	29	29	28	2	0	0	0	0	aspA (aspartate ammonia-lyase)	Cj0087	0.262971	E	Amino acid transport and metabolism	Protein synthesis, Amino Acid metabolism
Cj0095	29	29	29	28	0	0	0	0	0	Cj0095	29	29	29	29	0	0	0	0	0	rpmA (50S ribosomal protein L27, involved in the peptidyltransferase reaction during translation)			J	Translation, ribosomal structure and biogenesis	Protein synthesis, Amino Acid metabolism
Cj0131	29	29	29	29	29	26	26	0	0	Cj0131	29	29	29	29	29	26	17	0	0	putative periplasmic protein	Cj0131	0.732897	M	Cell wall/membrane/envelope biogenesis	unknown
Cj0194	29	29	29	29	29	27	0	0	0	Cj0194	29	29	28	0	0	0	0	0	0	folE (GTP cyclohydrolase I, involved in the first step of tetrahydrofolate biosynthesis)	Cj0194	0.616056	F	Nucleotide transport and metabolism	Metabolism of cofactors and vitamins
Cj0196c	28	28	28	11	0	0	0	0	0											purF (amidophosphoribosyltransferase, catalyzes first step of the de novo purine nucleotide biosynthetic pathway)	Cj0196c	0.35426	F	Nucleotide transport and metabolism	DNA metabolism and repair
Cj0197c	28	28	28	28	28	0	0	0	0	Cj0197c	28	28	28	28	18	0	0	0	0	dapB (4-hydroxytetrahydrodipicolinate reductase)	Cj0197c	0.587106	E	Amino acid transport and metabolism	Protein synthesis, Amino Acid metabolism
Cj0198c	28	28	8	4	3	3	0	0	0	Cj0198c	28	28	4	3	3	0	0	0	0	recombination factor protein RarA (maintainance of genome stability)	Cj0198c	0.232656	L	Replication, recombination and repair	DNA metabolism and repair
Cj0203	29	29	29	29	29	29	29	19	0	Cj0203	29	29	29	29	29	20	2	0	0	putative transmembrane transport protein	Cj0203	0.800297	C	Energy production and conversion	membrane transport
Cj0237	29	29	29	0	0	0	0	0	0	Cj0237	29	29	28	0	0	0	0	0	0	canB (carbonic anhydrase); enables growth at low CO2	Cj0237	0.388365	P	Inorganic ion transport and metabolism	stress response (oxidative)
Cj0254	28	26	25	0	0	0	0	0	0	Cj0254	29	26	25	5	0	0	0	0	0	hypothetical protein	Cj0254	0.36348	S	Function unknown	unknown
Cj0266c	28	28	28	0	0	0	0	0	0											integral membrane protein	Cj0266c	0.341176	S	Function unknown	membrane transport
Cj0283c	29	29	29	29	29	29	29	29	29	Cj0283c	29	29	29	29	29	29	29	29	29	cheW (chemotaxis protein)	Cj0283c	0.931034	NT	Cell motility; Signal transduction mechanisms	cell motility
Cj0284c	29	29	0	0	0	0	0	0	0											cheA (chemotaxis histidine kinase)	Cj0284c	0.235498	T	Signal transduction mechanisms	cell motility
Cj0285c	29	29	0	0	0	0	0	0	0	Cj0285c	29	29	0	0	0	0	0	0	0	cheV (chemotaxis protein)	Cj0285c	0.282132	T	Signal transduction mechanisms	cell motility
Cj0286c	29	29	0	0	0	0	0	0	0	Cj0286c	29	29	0	0	0	0	0	0	0	hypothetical protein	Cj0286c	0.275081	S	Function unknown	unknown
Cj0379c	29	28	28	28	28	28	28	0	0	Cj0379c	28	28	28	28	28	28	7	0	0	hypothetical protein	Cj0379c	0.789709	S	Function unknown	unknown
Cj0383c	29	27	27	24	24	14	14	14	0	Cj0383c	29	27	27	24	24	24	14	14	9	ribH (6,7-dimethyl-8-ribityllumazine synthase ), biosynthesis of riboflavin			H	Coenzyme transport and metabolism	Metabolism of cofactors and vitamins
										Cj0387	29	29	9	9	0	0	0	0	0	aroK (shikimate kinase, catalyzes the formation of shikimate 3-phosphate from shikimate in aromatic amino acid biosynthesis)	Cj0387	0.162651	F	Nucleotide transport and metabolism	Protein synthesis, Amino Acid metabolism
Cj0435	28	28	24	24	7	0	0	0	0											fabG (3-oxoacyl-ACP reductase, catalyzes the first of the two reduction steps in the elongation cycle of fatty acid synthesis)	Cj0435	0.354839	IQ	Lipid transport and metabolism; Secondary metabolites biosynthesis, transport, and catabolism	Lipid metabolism
Cj0441	29	29	13	0	0	0	0	0	0	Cj0441	29	26	0	0	0	0	0	0	0	acpP (acyl carrier protein, carries the fatty acid chain in fatty acid biosynthesis)	Cj0441	0.282051	IQ	Lipid transport and metabolism; Secondary metabolites biosynthesis, transport, and catabolism	Lipid metabolism
Cj0442	29	29	29	29	29	25	5	0	0	Cj0442	29	29	29	29	29	23	0	0	0	fabF (3-oxoacyl-[acyl-carrier-protein] synthase) (fatty acid biosynthesis)	Cj0442	0.688066	I	Lipid transport and metabolism	Lipid metabolism
Cj0511	29	29	29	0	0	0	0	0	0	Cj0511	29	29	0	0	0	0	0	0	0	protease	Cj0511	0.267416	M	Cell wall/membrane/envelope biogenesis	Protein synthesis, Amino Acid metabolism
Cj0517	28	28	28	0	0	0	0	0	0	Cj0517	28	26	0	0	0	0	0	0	0	crcB (fluoride ion transporter, campher resistance)	Cj0517	0.322493	D	Cell cycle control, cell division, chromosome partitioning	membrane transport
Cj0552	29	29	29	29	29	29	19	19	0	Cj0552	29	29	29	29	29	20	19	18	0	putative membrane protein	Cj0552	0.897547	S	Function unknown	membrane transport
Cj0553	29	29	29	29	29	29	29	0	0	Cj0553	29	29	29	29	29	19	0	0	0	integral membrane protein	Cj0553	0.75891	S	Function unknown	membrane transport
Cj0554	29	29	29	29	29	29	0	0	0	Cj0554	29	29	29	29	29	0	0	0	0	hypothetical protein	Cj0554	0.670647	S	Function unknown	unknown
Cj0555	29	29	29	29	29	29	0	0	0	Cj0555	29	29	29	29	29	29	0	0	0	putative integral membrane protein	Cj0555	0.678268	P	Inorganic ion transport and metabolism	membrane transport
Cj0556	29	29	29	29	29	29	0	0	0	Cj0556	29	29	29	29	0	0	0	0	0	amidohydrolase family protein	Cj0556	0.639098	S	Function unknown	unknown
Cj0557c	29	29	29	29	29	29	0	0	0	Cj0557c	29	29	29	29	0	0	0	0	0	integral membrane protein	Cj0557c	0.69337	S	Function unknown	membrane transport
Cj0630c	25	25	25	25	0	0	0	0	0	Cj0630c	25	25	25	24	0	0	0	0	0	holA (DNA polymerase III subunit delta)	Cj0630c	0.457557	L	Replication, recombination and repair	DNA metabolism and repair
Cj0632	29	29	29	0	0	0	0	0	0	Cj0632	29	29	0	0	0	0	0	0	0	ilvC (ketol-acid reductoisomerase, valine and isoleucine biosynthesis)	Cj0632	0.321603	H	Coenzyme transport and metabolism	Protein synthesis, Amino Acid metabolism
Cj0685c	27	27	27	27	27	27	1	0	0	Cj0685c	27	27	27	27	27	27	5	0	0	cipA (invasion protein)	Cj0685c	0.708795	S	Function unknown	other
Cj0686	26	26	10	10	10	9	6	0	0											ispG (4-hydroxy-3-methylbut-2-en-1-yl diphosphate synthase (flavodoxin); involved in isoprenoid synthesis)	Cj0686	0.77095	I	Lipid transport and metabolism	Lipid metabolism
Cj0763c	27	27	27	17	0	0	0	0	0	Cj0763c	27	27	17	0	0	0	0	0	0	cysE (serine acetyltransferase)	Cj0763c	0.428795	E	Amino acid transport and metabolism	Protein synthesis, Amino Acid metabolism
Cj0764c	27	27	25	25	25	2	0	0	0	Cj0764c	27	27	25	18	0	0	0	0	0	speA (arginine decarboxylase)	Cj0764c	0.593137	H	Coenzyme transport and metabolism	Protein synthesis, Amino Acid metabolism
Cj0765c	28	26	25	0	0	0	0	0	0	Cj0765c	28	26	25	0	0	0	0	0	0	hisS (histidine-tRNA ligase)	Cj0765c	0.200489	J	Translation, ribosomal structure and biogenesis	Protein synthesis, Amino Acid metabolism
Cj0766c	28	28	28	28	1	0	0	0	0	Cj0766c	28	28	28	28	4	0	0	0	0	tmk (thymidylate kinase)	Cj0766c	0.276338	F	Nucleotide transport and metabolism	DNA metabolism and repair
Cj0776c	29	29	29	29	29	29	29	0	0	Cj0776c	29	29	29	29	29	29	0	0	0	putative periplasmic protein	Cj0776c	0.756598	S	Function unknown	unknown
Cj0832c	29	28	28	28	28	2	0	0	0	Cj0832c	28	28	28	2	0	0	0	0	0	Na+/H+ antiporter family protein	Cj0832c	0.357555	C	Energy production and conversion	membrane transport
Cj0833c	28	28	28	28	28	28	28	28	0	Cj0833c	28	28	28	28	28	28	26	0	0	oxidoreductase	Cj0833c	0.808	S	Function unknown	stress response (oxidative)
Cj0839c	28	28	28	28	28	28	28	0	0	Cj0839c	28	28	28	28	28	28	28	28	0	hypothetical protein	Cj0839c	0.752525	S	Function unknown	unknown
Cj0840c	27	27	8	8	0	0	0	0	0											fbp (fructose 1,6 bisphosphatase)	Cj0840c	0.417556	G	Carbohydrate transport and metabolism	Carbohydrate metabolism
Cj0841c	27	27	27	27	0	0	0	0	0	Cj0841c	27	27	27	27	1	0	0	0	0	mobB (molybdopterin-guanine dinucleotide biosynthesis protein)	Cj0841c	0.430894	H	Coenzyme transport and metabolism	Metabolism of cofactors and vitamins
Cj0995c	29	29	29	29	28	0	0	0	0	Cj0995c	29	29	29	0	0	0	0	0	0	hemB (delta-aminolevulinic acid dehydratase)	Cj0995c	0.511179	H	Coenzyme transport and metabolism	Metabolism of cofactors and vitamins
Cj0996	29	29	29	29	29	29	29	0	0	Cj0996	29	29	29	29	29	0	0	0	0	ribA (GTP cyclohydrolase II)	Cj0996	0.730838	F	Nucleotide transport and metabolism	DNA metabolism and repair
Cj0997	29	29	29	28	0	0	0	0	0	Cj0997	29	29	29	0	0	0	0	0	0	rRNA small subunit methyltransferase G	Cj0997	0.398589	J	Translation, ribosomal structure and biogenesis	Protein synthesis, Amino Acid metabolism
Cj0998c	29	29	29	29	28	0	0	0	0	Cj0998c	29	29	29	29	28	0	0	0	0	periplasmic protein	Cj0998c	0.537522	S	Function unknown	unknown
Cj1058c	29	29	29	27	3	0	0	0	0	Cj1058c	29	29	8	0	0	0	0	0	0	guaB (inosine 5'-monophosphate dehydrogenase)	Cj1058c	0.390946	F	Nucleotide transport and metabolism	DNA metabolism and repair
										Cj1096c	29	28	1	1	1	0	0	0	0	metK (S-adenosylmethionine synthetase)			H	Coenzyme transport and metabolism	Metabolism of cofactors and vitamins
										Cj1108	28	28	1	1	1	0	0	0	0	clpA (Clp ATPase)	Cj1108	0.173239	O	Post-translational modification, protein turnover, and chaperones	stress response (general)
										Cj1109	25	25	12	12	12	11	11	11	11	aat (leucyl/phenylalanyl-tRNA--protein transferase)	Cj1109	0.813272	O	Post-translational modification, protein turnover, and chaperones	Protein synthesis, Amino Acid metabolism
Cj1110c	29	29	29	29	29	29	29	29	0	Cj1110c	29	29	29	29	29	29	29	29	4	Putative MCP-type signal transduction protein	Cj1110c	0.846512	NT	Cell motility; Signal transduction mechanisms	signal transduction
Cj1111c	29	29	29	29	29	29	29	29	0	Cj1111c	29	29	29	29	29	29	29	0	0	integral membrane protein	Cj1111c	0.805423	U	Intracellular trafficking, secretion, and vesicular transport	membrane transport
Cj1112c	29	29	29	29	29	29	29	29	0	Cj1112c	29	29	29	29	29	29	29	28	0	mrsB; peptide-methionine (R)-S-oxide reductase	Cj1112c	0.891667	C	Energy production and conversion	stress response (oxidative)
Cj1113	29	29	29	29	29	29	0	0	0	Cj1113	29	29	29	29	29	0	0	0	0	hypothetical protein	Cj1113	0.66416	S	Function unknown	unknown
Cj1114c	29	29	0	0	0	0	0	0	0	Cj1114c	29	29	0	0	0	0	0	0	0	pssA (CDP-diacylglycerol--serine O-phosphatidyltransferase)	Cj1114c	0.248285	I	Lipid transport and metabolism	Lipid metabolism
Cj1128c	28	27	20	15	3	3	0	0	0	Cj1128c	28	28	20	20	14	3	0	0	0	pgII (glycosylation)	Cj1128c	0.121505	M	Cell wall/membrane/envelope biogenesis	Cell wall/membrane/capsule
Cj1129c	29	29	29	29	28	5	0	0	0	Cj1129c	29	29	29	29	5	0	0	0	0	pglH (GalNAc-alpha-(1->4)-GalNAc-alpha-(1->3)-diNAcBac-PP-undecaprenol alpha-1,4-N-acetyl-D-galactosaminyltransferase)	Cj1129c	0.632407	M	Cell wall/membrane/envelope biogenesis	Cell wall/membrane/capsule
Cj1130c	28	28	26	25	8	0	0	0	0	Cj1130c	28	28	25	13	1	0	0	0	0	pglK (protein glycosylation K)	Cj1130c	0.585251	P	Inorganic ion transport and metabolism	Cell wall/membrane/capsule
Cj1131c	25	25	25	25	12	0	0	0	0	Cj1131c	25	25	12	9	0	0	0	0	0	gne (UDP-GlcNAc/Glc 4-epimerase)	Cj1131c	0.471125	M	Cell wall/membrane/envelope biogenesis	Cell wall/membrane/capsule
Cj1134	25	25	25	25	11	0	0	0	0	Cj1134	25	25	0	0	0	0	0	0	0	htrB (lipid A biosynthesis lauroyl acyltransferase); survival harsh environment	Cj1134	0.495495	M	Cell wall/membrane/envelope biogenesis	stress response (general)
Cj1182c	29	28	10	10	10	0	0	0	0	Cj1182c	29	28	28	10	10	10	0	0	0	rpsB (30S ribosomal protein S2)	Cj1182c	0.267677	J	Translation, ribosomal structure and biogenesis	Protein synthesis, Amino Acid metabolism
Cj1188c	27	27	27	18	0	0	0	0	0	Cj1188c	27	27	27	0	0	0	0	0	0	gidA (tRNA uridine 5-carboxymethylaminomethyl modification protein GidA; glucose-inhibited cell division protein A; involved in the 5-carboxymethylaminomethyl modification (mnm(5)s(2)U) of the wobble uridine base in some tRNAs)	Cj1188c	0.408602	D	Cell cycle control, cell division, chromosome partitioning	Protein synthesis, Amino Acid metabolism
Cj1220	29	29	29	29	29	0	0	0	0	Cj1220	29	29	29	29	29	29	29	0	0	10 kD chaperonin (cpn10); groES	Cj1220	0.54023	O	Post-translational modification, protein turnover, and chaperones	stress response (general)
Cj1221	29	29	27	9	0	0	0	0	0	Cj1221	29	29	27	1	0	0	0	0	0	groEL (cpn60)	Cj1221	0.404762	O	Post-translational modification, protein turnover, and chaperones	stress response (general)
Cj1227c	29	29	20	0	0	0	0	0	0	Cj1227c	29	29	0	0	0	0	0	0	0	two-component regulator (3' of htrA)	Cj1227c	0.334815	K	Transcription	signal transduction
Cj1228c	29	29	29	27	27	0	0	0	0	Cj1228c	29	29	29	27	10	0	0	0	0	htrA (serine protease), virulence factor and HtrA may protect oxidatively damaged proteins; chaperone activity	Cj1228c	0.560958	M	Cell wall/membrane/envelope biogenesis	stress response (general)
Cj1257c	28	28	28	28	28	9	0	0	0	Cj1257c	28	28	28	28	9	0	0	0	0	efflux pump protein	Cj1257c	0.494515	EGP	Amino acid transport and metabolism; Carbohydrate transport and metabolism; Inorganic ion transport and metabolism	membrane transport
Cj1258	28	28	0	0	0	0	0	0	0	Cj1258	28	28	0	0	0	0	0	0	0	phosphotyrosine protein phosphatase	Cj1258	0.208333	T	Signal transduction mechanisms	signal transduction
Cj1267c	28	27	0	0	0	0	0	0	0											hydA (Ni/Fe-hydrogenase small subunit)	Cj1267c	0.124561	C	Energy production and conversion	stress response (oxidative)
Cj1283	29	29	29	29	29	29	29	0	0	Cj1283	29	29	29	29	29	29	21	0	0	ktrB (putative K+ uptake protein)	Cj1283	0.647321	P	Inorganic ion transport and metabolism	membrane transport
Cj1284	29	29	29	29	29	29	29	29	0	Cj1284	29	29	29	29	29	29	0	0	0	ktrA (putative K+ uptake protein)	Cj1284	0.81106	P	Inorganic ion transport and metabolism	membrane transport
Cj1364c	29	29	8	4	3	3	1	0	0	Cj1364c	29	29	7	4	3	3	0	0	0	fumC (fumarate hydratase, class II family (does not require metal); functions in the TCA cycle)	Cj1364c	0.292385	C	Energy production and conversion	Carbohydrate metabolism
Cj1385	29	29	22	20	3	0	0	0	0	Cj1385	29	29	22	21	3	3	0	0	0	katA (katalase)	Cj1385	0.523509	C	Energy production and conversion	stress response (oxidative)
Cj1386	29	29	29	29	29	12	2	0	0	Cj1386	29	29	29	29	29	29	29	12	2	Cj1386, an atypical hemin-binding protein, mediates hemin trafficking to KatA in Campylobacter jejuni	Cj1386	0.375796	S	Function unknown	stress response (oxidative)
Cj1387c	29	29	29	29	29	29	29	17	0	Cj1387c	29	29	29	29	29	29	27	16	0	Cj1387c (YheO-like PAS6 domain linked to a helix-turn-helix domain) modulates post-translational modification of the flagella (Reuter et al., 2015 Front. Microbiol.)	Cj1387c	0.824962	S	Function unknown	cell motility
Cj1388	29	25	0	0	0	0	0	0	0	Cj1388	29	29	0	0	0	0	0	0	0	endoribonuclease L-PSP (Endoribonuclease active on single-stranded mRNA. Inhibits protein synthesis by cleavage of mRNA )			J	Translation, ribosomal structure and biogenesis	Protein synthesis, Amino Acid metabolism
Cj1399c	29	28	27	27	0	0	0	0	0	Cj1399c	29	28	27	0	0	0	0	0	0	hydA2 (Ni/Fe-hydrogenase small subunit)			C	Energy production and conversion	stress response (oxidative)
Cj1400c	28	28	22	0	0	0	0	0	0	Cj1400c	28	28	25	0	0	0	0	0	0	fabI (enoyl-ACP reductase; fatty acid biosynthesis)			I	Lipid transport and metabolism	Lipid metabolism
Cj1401c	29	29	28	28	0	0	0	0	0	Cj1401c	28	28	0	0	0	0	0	0	0	tpiA (triosephosphate isomerase)			G	Carbohydrate transport and metabolism	Carbohydrate metabolism
Cj1402c	29	29	0	0	0	0	0	0	0	Cj1402c	29	29	4	0	0	0	0	0	0	pgk (phosphoglycerate kinase)			F		Carbohydrate metabolism
Cj1404	29	29	26	0	0	0	0	0	0											nadD (nicotinate-nucleotide adenylyltransferase; central role in the synthesis of the redox cofactor NAD+)			H	Coenzyme transport and metabolism	stress response (oxidative)
Cj1413c	29	29	29	29	24	0	0	0	0	Cj1413c	29	29	29	29	24	9	0	0	0	kpsS (capsule polysaccharide modification protein)			M	Cell wall/membrane/envelope biogenesis	Cell wall/membrane/capsule
Cj1416c	29	29	0	0	0	0	0	0	0	Cj1416c	29	29	0	0	0	0	0	0	0	sugar nucleotidyltransferase	Cj1416c	0.248031	M	Cell wall/membrane/envelope biogenesis	Cell wall/membrane/capsule
Cj1443c	29	29	0	0	0	0	0	0	0											kpsF (D-arabinose 5-phosphate isomerase)	Cj1443c	0.156118	M	Cell wall/membrane/envelope biogenesis	Cell wall/membrane/capsule
Cj1444c	29	29	29	29	29	28	0	0	0	Cj1444c	29	29	29	29	0	0	0	0	0	kpsD (capsule polysaccharide ABC transporter substrate-binding protein)			M	Cell wall/membrane/envelope biogenesis	Cell wall/membrane/capsule
Cj1445c	28	28	28	22	0	0	0	0	0	Cj1445c	28	28	22	0	0	0	0	0	0	kpsE (capsule polysaccharide ABC transporter permease)			M	Cell wall/membrane/envelope biogenesis	Cell wall/membrane/capsule
Cj1447c	28	28	0	0	0	0	0	0	0											kpsT (capsule polysaccharide ABC transporter ATP-binding protein)			GM	Carbohydrate transport and metabolism; Cell wall/membrane/envelope biogenesis	Cell wall/membrane/capsule
Cj1449c	28	26	0	0	0	0	0	0	0											hypothetical protein			S	Function unknown	unknown
Cj1450	28	28	25	0	0	0	0	0	0	Cj1450	28	28	28	28	17	0	0	0	0	ATP/GTP-binding protein			S	Function unknown	signal transduction
Cj1451	28	27	20	0	0	0	0	0	0	Cj1451	28	25	16	0	0	0	0	0	0	dut (dUTPase, dNTP biosynthesis)			S	Function unknown	DNA metabolism and repair
Cj1459	26	26	1	0	0	0	0	0	0	Cj1459	29	26	26	1	0	0	0	0	0	hypothetical protein			S	Function unknown	unknown
Cj1534c	26	26	25	24	22	0	0	0	0	Cj1534c	26	26	25	25	22	22	0	0	0	bacterioferritin (iron binding)	Cj1534c	0.313333	P	Inorganic ion transport and metabolism	stress response (oxidative)
Cj1536c	29	29	29	29	29	29	0	0	0	Cj1536c	29	29	29	29	29	28	0	0	0	galU (UTP--glucose-1-phosphate uridylyltransferase)	Cj1536c	0.683636	M	Cell wall/membrane/envelope biogenesis	Cell wall/membrane/capsule
Cj1574c	26	26	26	25	25	0	0	0	0	Cj1574c	26	26	25	0	0	0	0	0	0	hypothetical protein	Cj1574c	0.559885	C	Energy production and conversion	unknown
										Cj1575c	29	29	0	0	0	0	0	0	0	hypothetical protein			S	Function unknown	unknown
Cj1577c	29	29	28	28	0	0	0	0	0	Cj1577c	29	29	28	28	0	0	0	0	0	nuoC (NADH-quinone oxidoreductase subunit C, catalyzes the transfer of electrons from NADH to ubiquinone)	Cj1577c	0.466667	C	Energy production and conversion	stress response (oxidative)
Cj1578c	28	28	26	26	26	0	0	0	0	Cj1578c	28	28	26	26	0	0	0	0	0	nuoB (NADH-quinone oxidoreductase subunit B; The point of entry for the majority of electrons that traverse the respiratory chain eventually resulting in the reduction of oxygen)	Cj1578c	0.515873	C	Energy production and conversion	stress response (oxidative)
Cj1579c	28	28	28	28	28	28	0	0	0	Cj1579c	28	28	28	28	28	28	0	0	0	nuoA (NADH dehydrogenase I chain A)	Cj1579c	0.666667	C	Energy production and conversion	stress response (oxidative)
Cj1586	29	29	1	1	0	0	0	0	0											cgb (single domain hemoglobin)	Cj1586	0.200946	C	Energy production and conversion	stress response (oxidative)
Cj1588c	26	26	21	4	4	1	0	0	0	Cj1588c	26	26	26	5	4	4	3	0	0	Major facilitator transport protein for small solutes	Cj1588c	0.360339	EGP	Amino acid transport and metabolism; Carbohydrate transport and metabolism; Inorganic ion transport and metabolism	membrane transport
Cj1638	29	29	29	29	1	0	0	0	0	Cj1638	29	29	29	12	0	0	0	0	0	dnaG (DNA primase)	Cj1638	0.444444	L	Replication, recombination and repair	DNA metabolism and repair
										Cj1640	29	27	6	0	0	0	0	0	0	hypothetical protein	Cj1640	0.110507	S	Function unknown	unknown
Cj1641	29	29	29	25	25	20	10	0	0	Cj1641	29	29	29	25	25	16	1	0	0	murE (peptidoglycane synthesis)	Cj1641	0.604361	M	Cell wall/membrane/envelope biogenesis	Cell wall/membrane/capsule
Cj1642	25	25	25	3	0	0	0	0	0	Cj1642	25	25	14	3	0	0	0	0	0	nucleoid-associated protein	Cj1642	0.387821	S	Function unknown	unknown
Cj1643	29	29	29	29	29	29	29	25	0	Cj1643	29	29	29	29	29	29	25	0	0	putative periplasmic protein	Cj1643	0.832877	M	Cell wall/membrane/envelope biogenesis	unknown
Cj1644	29	29	29	28	28	28	0	0	0	Cj1644	29	29	28	28	1	0	0	0	0	ispA (geranyltranstransferase)	Cj1644	0.635934	H	Coenzyme transport and metabolism	Metabolism of cofactors and vitamins
Cj1645	29	29	25	1	1	1	1	0	0	Cj1645	29	29	18	1	1	1	0	0	0	tkt (transketolase)	Cj1645	0.299631	G	Carbohydrate transport and metabolism	Carbohydrate metabolism
Cj1650	28	28	28	28	28	28	28	0	0	Cj1650	28	28	28	28	28	28	1	0	0	hypothetical protein	Cj1650	0.762475	S	Function unknown	unknown
Cj1651c	29	29	29	29	29	29	29	28	0	Cj1651c	29	29	29	29	29	29	28	2	0	methionine aminopeptidase	Cj1651c	0.860343	E	Amino acid transport and metabolism	Protein synthesis, Amino Acid metabolism
Cj1652c	29	29	29	29	29	28	28	0	0	Cj1652c	29	29	29	29	29	29	28	0	0	glutamate racemase	Cj1652c	0.722444	M	Cell wall/membrane/envelope biogenesis	Cell wall/membrane/capsule
										Cj1681c	29	29	0	0	0	0	0	0	0	cysQ (3'(2'),5'-bisphosphate nucleotidase CysQ)			P	Inorganic ion transport and metabolism	other
Cj1684c	29	29	29	29	0	0	0	0	0	Cj1684c	29	29	29	29	0	0	0	0	0	transmembrane transport protein	Cj1684c	0.431123	P	Inorganic ion transport and metabolism	membrane transport
Cj1687	29	29	29	29	29	29	29	0	0	Cj1687	29	29	29	29	29	29	0	0	0	putative efflux protein	Cj1687	0.688679	EGP	Amino acid transport and metabolism; Carbohydrate transport and metabolism; Inorganic ion transport and metabolism	membrane transport
										Cj1704c	29	29	0	0	0	0	0	0	0	rplB (50S ribosomal protein L2)			J	Translation, ribosomal structure and biogenesis	Protein synthesis, Amino Acid metabolism

## Sheet: Overview func. cat.
functional category	number
DNA metabolism and repair	12
Cell wall/membrane/capsule	14
membrane transport	15
stress response (general)	5
stress response (oxidative)	14
cell motility	5
Lipid metabolism	6
Protein synthesis, Amino Acid metabolism	17
signal transduction	5
Metabolism of cofactors and vitamins	6
Carbohydrate metabolism	5
other	2
unknown	20
sum	126
